# Supplementary material for: Translating the EORTC CAT core and the QLQ-C30 to the EQ-5D-5L in patients with metastatic breast cancer: A comparison of direct and indirect mapping algorithms
Source: Eur J Health Econ. 2025 Aug 21;27(2):435–51. doi: 10.1007/s10198-025-01824-0 (PMC13046628; doi:10.1007/s10198-025-01824-0)
Supplement: Supplementary file 1 — (DOCX 5.08 KB) [file 10198_2025_1824_MOESM1_ESM.do]

**************************************************************************************************************
/* 								This Stata code accompanies the manuscript titled							*/
/* 		"Translating the EORTC CAT Core and QLQ-C30 to EQ-5D-5L in metastatic breast cancerpatients: 		*/
/*					       A comparison of direct and indirect mapping algorithms"						  	*/
/*										Created by Pimrapat Gebert											*/
/*									E-mail: pimrapat.gebert@charite.de										*/
/*									Updated date: 08 November 2024											*/
**************************************************************************************************************

/*
This Stata code is for estimating the level of each EQ-5D-5L dimensions

Stata version: 18/MP
Required Data: The data should contain the EORTC QLQ-C30 for all functions and symptoms (score range: 0 - 100)

*/

* Calculate the linear predictors for each dimention using the provided coefficients
//Mobility
gen predict_linear_mobility = - 0.0136*scoresql - 0.0705*scorespf - 0.0111*scoresrf + 0.0051*scoresef  ///
	- 0.0023*scorescf - 0.0048*scoressf - 0.0107*scoresfa - 0.0018*scoresnv + 0.0110*scorespa  ///
	+ 0.0007*scoresdy + 0.0011*scoressl - 0.0026*scoresap + 0.0016*scoresco - 0.0009*scoresdi + 0.0012*scoresfi 
 
//Self-care
gen predict_linear_selfcare = - 0.0118*scoresql - 0.0728*scorespf - 0.0146*scoresrf + 0.0045*scoresef - 0.0074*scorescf ///
	- 0.0088*scoressf - 0.0174*scoresfa -0.0003*scoresnv + 0.0030*scorespa ///
	- 0.0006*scoresdy - 0.0064*scoress + l0.0000*scoresap + 0.0028*scoresco + 0.0050*scoresdi + 0.0077*scoresfi

//Usual activities
gen predict_linear_activity = - 0.0191*scoresql - 0.0531*scorespf - 0.0236*scoresrf + 0.0005*scoresef ///
	- 0.0090*scorescf - 0.0125*scoressf + 0.0038*scoresfa - 0.0003*scoresnv + 0.0041*scorespa ///
	+ 0.0031*scoresdy - 0.0051*scoressl - 0.0010*scoresap - 0.0016*scoresco - 0.0026*scoresdi + 0.0039*scoresfi

//Pain/discomfort
gen predict_linear_pain = - 0.0225*scoresql - 0.0322*scorespf - 0.0076*scoresrf + 0.0015*scoresef ///
	- 0.0036*scorescf + 0.0051*scoressf - 0.0080*scoresfa + 0.0029*scoresnv + 0.0618*scorespa ///
	- 0.0028*scoresdy + 0.0021*scoressl - 0.0015*scoresap + 0.0009*scoresco - 0.0030*scoresdi + 0.0016*scoresfi

//Anxiety/depression
gen predict_linear_anxiety = - 0.0147*scoresql - 0.0076*scorespf + 0.0050*scoresrf - 0.0571*scoresef ///
	- 0.0079*scorescf - 0.0048*scoressf - 0.0117*scoresfa + 0.0075*scoresnv - 0.0026*scorespa ///
	- 0.0030*scoresdy + 0.0017*scoressl - 0.0020*scoresap - 0.0029*scoresco - 0.0027*scoresdi + 0.0066*scoresfi

* Calculate the logits for each outcome level using the provided intercepts
//Mobility
gen lp_no_mobility = 6.8214 + predict_linear_mobility
gen lp_slight_mobility = 4.9405 + predict_linear_mobility
gen lp_moderate_mobility = 2.6506 + predict_linear_mobility
gen lp_severe_mobility = -2.5835 + predict_linear_mobility

//Self-care
gen lp_no_selfcare = 5.8276 + predict_linear_selfcare
gen lp_slight_selfcare = 3.7791 + predict_linear_selfcare
gen lp_moderate_selfcare = 2.0716 + predict_linear_selfcare
gen lp_severe_selfcare = 0.1559 + predict_linear_selfcare

//Usual activities
gen lp_no_activity = 8.9595 + predict_linear_activity
gen lp_slight_activity = 6.1768 + predict_linear_activity
gen lp_moderate_activity = 3.2437 + predict_linear_activity
gen lp_severe_activity = 0.4076 + predict_linear_activity

//Pain/discomfort
gen lp_no_pain = 4.7987 + predict_linear_pain
gen lp_slight_pain = 1.1033 + predict_linear_pain
gen lp_moderate_pain = -2.6536 + predict_linear_pain
gen lp_severe_pain = -5.7504 + predict_linear_pain

//Anxiety/depression
gen lp_no_anxiety = 6.4789 + predict_linear_anxiety
gen lp_slight_anxiety = 4.0526 + predict_linear_anxiety
gen lp_moderate_anxiety = 1.9282 + predict_linear_anxiety
gen lp_severe_anxiety = -0.2373 + predict_linear_anxiety

* Calculate the cumulative probabilities for each outcome level using the logistic function
foreach x of varlist lp_*{
	gen pr_`x' = 1 / (1 + exp(-`x'))
}

* Calculate the probabilities for each specific level of dimension
// Define the categories of dimentions
local dimensions "mobility selfcare activity pain anxiety"

// Loop over each category
foreach x of local dimensions {
       gen p_`x'_no = 1 - pr_lp_no_`x'
       gen p_`x'_slight = pr_lp_no_`x' - pr_lp_slight_`x' 
       gen p_`x'_moderate = pr_lp_slight_`x' - pr_lp_moderate_`x'
       gen p_`x'_severe = pr_lp_moderate_`x' - pr_lp_severe_`x'
       gen p_`x'_extreme = pr_lp_severe_`x' 
	   
	   //Generate predicted of each dimension
		egen max_`x'=rowmax(p_`x'_no p_`x'_slight p_`x'_moderate p_`x'_severe p_`x'_extreme)
		gen predict_`x'=1 if max_`x'==p_`x'_no
		replace predict_`x'=2 if max_`x'==p_`x'_slight
		replace predict_`x'=3 if max_`x'==p_`x'_moderate
		replace predict_`x'=4 if max_`x'==p_`x'_severe
		replace predict_`x'=5 if max_`x'==p_`x'_extreme	   
}

*re-arrange the variable position
order predict_mobility predict_selfcare predict_activity predict_pain predict_anxiety, before(predict_linear_mobility)

*remove variables
drop predict_linear_mobility-max_anxiety
