# Supplementary material for: Translating the EORTC CAT core and the QLQ-C30 to the EQ-5D-5L in patients with metastatic breast cancer: A comparison of direct and indirect mapping algorithms
Source: Eur J Health Econ. 2025 Aug 21;27(2):435–51. doi: 10.1007/s10198-025-01824-0 (PMC13046628; doi:10.1007/s10198-025-01824-0)
Supplement: Supplementary file 2 — (DOCX 5.40 KB) [file 10198_2025_1824_MOESM2_ESM.do]

**************************************************************************************************************
/* 								This Stata code accompanies the manuscript titled							*/
/* 		"Translating the EORTC CAT Core and QLQ-C30 to EQ-5D-5L in metastatic breast cancerpatients: 		*/
/*					       A comparison of direct and indirect mapping algorithms"						  	*/
/*										Created by Pimrapat Gebert											*/
/*									E-mail: pimrapat.gebert@charite.de										*/
/*									Updated date: 08 November 2024											*/
**************************************************************************************************************

/*
This Stata code is for estimating the level of each EQ-5D-5L dimensions

Stata version: 18/MP
Required Data: The data should contain the EORTC CAT Core T-Scores for all functions and symptoms

*/

rename *_itembank *_ib
* Calculate the linear predictors for each dimention using the provided coefficients
//Mobility
gen predict_linear_mobility = - 0.0600*scoresql_ib - 0.1889*scorespf_ib - 0.0312*scoresrf_ib + 0.0151*scoresef_ib - 0.0148*scorescf_ib - 0.0173*scoressf_ib ///
							  - 0.0246*scoresfa_ib - 0.0015*scoresnv_ib + 0.0426*scorespa_ib - 0.0104*scoresdy_ib - 0.0003*scoressl_ib ///
							  - 0.0037*scoresap_ib + 0.0049*scoresco_ib - 0.0035*scoresdi_ib + 0.0079*scoresfi_ib


    
//Self-care
gen predict_linear_selfcare = - 0.0710*scoresql_ib - 0.1879*scorespf_ib - 0.0537*scoresrf_ib + 0.0117*scoresef_ib - 0.0204*scorescf_ib - 0.0452*scoressf_ib ///
							  - 0.0496*scoresfa_ib + 0.0013*scoresnv_ib + 0.0198*scorespa_ib - 0.0087*scoresdy_ib - 0.0288*scoressl_ib ///
							  - 0.0010*scoresap_ib + 0.0077*scoresco_ib + 0.0121*scoresdi_ib + 0.0303*scoresfi_ib


//Usual activities
gen predict_linear_activity = - 0.0947*scoresql_ib - 0.1114*scorespf_ib - 0.1170*scoresrf_ib + 0.0045*scoresef_ib - 0.0362*scorescf_ib - 0.0216*scoressf_ib ///
							  + 0.0185*scoresfa_ib + 0.0092*scoresnv_ib + 0.0107*scorespa_ib - 0.0022*scoresdy_ib - 0.0271*scoressl_ib ///
							  - 0.0052*scoresap_ib - 0.0055*scoresco_ib - 0.0091*scoresdi_ib + 0.0160*scoresfi_ib


//Pain/discomfort
gen predict_linear_pain = - 0.0935*scoresql_ib - 0.0550*scorespf_ib - 0.0303*scoresrf_ib + 0.0053*scoresef_ib - 0.0093*scorescf_ib + 0.0122*scoressf_ib ///
						  - 0.0230*scoresfa_ib + 0.0116*scoresnv_ib + 0.1973*scorespa_ib - 0.0155*scoresdy_ib + 0.0031*scoressl_ib ///
						  - 0.0041*scoresap_ib + 0.0031*scoresco_ib - 0.0069*scoresdi_ib + 0.0050*scoresfi_ib


//Anxiety/depression
gen predict_linear_anxiety = -0.0738*scoresql_ib-0.0193*scorespf_ib0.0206*scoresrf_ib-0.1708*scoresef_ib-0.0205*scorescf_ib-0.0375*scoressf_ib-0.0421*scoresfa_ib0.0209*scoresnv_ib-0.0040*scorespa_ib-0.0066*scoresdy_ib0.0041*scoressl_ib-0.0074*scoresap_ib-0.0122*scoresco_ib-0.0116*scoresdi_ib0.0167*scoresfi_ib


* Calculate the logits for each outcome level using the provided intercepts

//Mobility
gen lp_no_mobility = 11.2775 + predict_linear_mobility
gen lp_slight_mobility = 9.4303 + predict_linear_mobility
gen lp_moderate_mobility = 7.2531 + predict_linear_mobility
gen lp_severe_mobility = 2.0368 + predict_linear_mobility

//Self-care
gen lp_no_selfcare = 13.1350 + predict_linear_selfcare
gen lp_slight_selfcare = 11.1133  + predict_linear_selfcare
gen lp_moderate_selfcare = 9.4032 + predict_linear_selfcare
gen lp_severe_selfcare = 7.4605 + predict_linear_selfcare

//Usual activities
gen lp_no_activity = 15.6764 + predict_linear_activity
gen lp_slight_activity = 12.8686 + predict_linear_activity
gen lp_moderate_activity = 10.0714 + predict_linear_activity
gen lp_severe_activity = 7.2427 + predict_linear_activity

//Pain/discomfort
gen lp_no_pain = -0.0481 + predict_linear_pain
gen lp_slight_pain = -3.9541  + predict_linear_pain
gen lp_moderate_pain = -7.1464 + predict_linear_pain
gen lp_severe_pain = -10.0359 + predict_linear_pain

//Anxiety/depression
gen lp_no_anxiety = 15.3226 + predict_linear_anxiety
gen lp_slight_anxiety = 12.8804 + predict_linear_anxiety
gen lp_moderate_anxiety = 10.8377 + predict_linear_anxiety
gen lp_severe_anxiety = 8.6868 + predict_linear_anxiety

* Calculate the cumulative probabilities for each outcome level using the logistic function
foreach x of varlist lp_*{
	gen pr_`x' = 1 / (1 + exp(-`x'))
}

* Calculate the probabilities for each specific level of dimension
// Define the categories of dimentions
local dimensions "mobility selfcare activity pain anxiety"

// Loop over each category
foreach x of local dimensions {
       gen p_`x'_no = 1 - pr_lp_no_`x'
       gen p_`x'_slight = pr_lp_no_`x' - pr_lp_slight_`x' 
       gen p_`x'_moderate = pr_lp_slight_`x' - pr_lp_moderate_`x'
       gen p_`x'_severe = pr_lp_moderate_`x' - pr_lp_severe_`x'
       gen p_`x'_extreme = pr_lp_severe_`x' 
	   
	   //Generate predicted of each dimension
		egen max_`x'=rowmax(p_`x'_no p_`x'_slight p_`x'_moderate p_`x'_severe p_`x'_extreme)
		gen predict_`x'=1 if max_`x'==p_`x'_no
		replace predict_`x'=2 if max_`x'==p_`x'_slight
		replace predict_`x'=3 if max_`x'==p_`x'_moderate
		replace predict_`x'=4 if max_`x'==p_`x'_severe
		replace predict_`x'=5 if max_`x'==p_`x'_extreme	   
}

*re-arrange the variable position
order predict_mobility predict_selfcare predict_activity predict_pain predict_anxiety, before(predict_linear_mobility)

*remove variables
drop predict_linear_mobility-max_anxiety

order p1-p5, after(p_mobility_extreme)
